# Supplementary material for: A Novel Zwitterionic Hydrogel Incorporated with Graphene Oxide for Bone Tissue Engineering: Synthesis, Characterization, and Promotion of Osteogenic Differentiation of Bone Mesenchymal Stem Cells
Source: Int J Mol Sci. 2023 Jan 31;24(3):2691. doi: 10.3390/ijms24032691 (PMC9916718; doi:10.3390/ijms24032691)
Supplement: Supplementary file 1 [file ijms-24-02691-s001.zip]

Archive with 1 entries (1 files):
- ijms-2092407-supplementary.pdf
